# Supplementary material for: Alpha-Synuclein Autoimmune Decline in Prodromal Multiple System Atrophy and Parkinson’s Disease
Source: Int J Mol Sci. 2022 Jun 12;23(12):6554. doi: 10.3390/ijms23126554 (PMC9224313; doi:10.3390/ijms23126554)
Supplement: Supplementary file 1 [file ijms-23-06554-s001.zip]

Archive with 1 entries (1 files):
- ijms-1762458-supplementary.pdf
